# Supplementary material for: Evaluation of the Quality of Results of Lung Cancer Surgery in France Using the PMSI National Database
Source: Cancers (Basel). 2025 Feb 11;17(4):617. doi: 10.3390/cancers17040617 (PMC11852714; doi:10.3390/cancers17040617)
Supplement: Supplementary file 1 [file cancers-17-00617-s001.zip]

Archive with 1 entries (1 files):
- cancers-3332742-supplementary.pdf
